# Supplementary material for: Spike Protein of SARS-CoV-2 Activates Cardiac Fibrogenesis through NLRP3 Inflammasomes and NF-κB Signaling
Source: Cells. 2024 Aug 11;13(16):1331. doi: 10.3390/cells13161331 (PMC11353017; doi:10.3390/cells13161331)
Supplement: Supplementary file 1 [file cells-13-01331-s001.zip]

Archive with 1 entries (1 files):
- cells-3089260-supplementary.pdf
